# Supplementary material for: Echinococcosis Is Associated with the Increased Prevalence of Intestinal Blastocystis Infection in Tibetans and Host Susceptibility to the Blastocystis in Mice
Source: Biology (Basel). 2022 May 18;11(5):773. doi: 10.3390/biology11050773 (PMC9138466; doi:10.3390/biology11050773)
Supplement: Supplementary file 1 [file biology-11-00773-s001.zip]

Archive with 2 entries (2 files):
- Figure. S1.tif
- Table S1.xls
