# Supplementary material for: Echinococcosis Is Associated with the Increased Prevalence of Intestinal Blastocystis Infection in Tibetans and Host Susceptibility to the Blastocystis in Mice
Source: Biology (Basel). 2022 May 18;11(5):773. doi: 10.3390/biology11050773 (PMC9138466; doi:10.3390/biology11050773)
Supplement: Supplementary file 1 [file biology-11-00773-s001.zip › Table S1.xls]

## Sheet: Sheet1
The results of qPCR detection of Blastocystis in mice feces
Sample Name	Target Name	Task	Reporter	Quencher	RQ	RQ Min	RQ Max	Cт	Cт Mean	Cт SD
D6-COIN-L	b-homins	UNKNOWN	SYBR	None				34.5258	35.0348	1.08266				x	y
D6-COIN-L	b-homins	UNKNOWN	SYBR	None				36.2782	35.0348	1.08266				22.9147	4
D6-COIN-L	b-homins	UNKNOWN	SYBR	None				34.3005	35.0348	1.08266				26.3201	3
D6-COIN-R	b-homins	UNKNOWN	SYBR	None				30.9868	30.6355	0.326162				31.0207	2
D6-COIN-R	b-homins	UNKNOWN	SYBR	None				30.5772	30.6355	0.326162
D6-COIN-R	b-homins	UNKNOWN	SYBR	None				30.3424	30.6355	0.326162
D6-COIN-LR	b-homins	UNKNOWN	SYBR	None				34.5633	31.9108	3.37619
D6-COIN-LR	b-homins	UNKNOWN	SYBR	None				33.0588	31.9108	3.37619
D6-COIN-LR	b-homins	UNKNOWN	SYBR	None				28.1103	31.9108	3.37619
D6-COIN-LL	b-homins	UNKNOWN	SYBR	None				33.6214	33.344	0.292888
D6-COIN-LL	b-homins	UNKNOWN	SYBR	None				33.3729	33.344	0.292888
D6-COIN-LL	b-homins	UNKNOWN	SYBR	None				33.0378	33.344	0.292888
D6-COIN-RR	b-homins	UNKNOWN	SYBR	None				32.816	31.8398	0.846662
D6-COIN-RR	b-homins	UNKNOWN	SYBR	None				31.3966	31.8398	0.846662
D6-COIN-RR	b-homins	UNKNOWN	SYBR	None				31.3067	31.8398	0.846662
D6-SIN-L	b-homins	UNKNOWN	SYBR	None				35.9506	35.6166	0.326344
D6-SIN-L	b-homins	UNKNOWN	SYBR	None				35.6005	35.6166	0.326344
D6-SIN-L	b-homins	UNKNOWN	SYBR	None				35.2985	35.6166	0.326344
D6-SIN-R	b-homins	UNKNOWN	SYBR	None				34.6297	36.7392	1.83102
D6-SIN-R	b-homins	UNKNOWN	SYBR	None				37.6718	36.7392	1.83102
D6-SIN-R	b-homins	UNKNOWN	SYBR	None				37.9163	36.7392	1.83102
D6-SIN-LL	b-homins	UNKNOWN	SYBR	None				32.6793	33.4891	0.911812
D6-SIN-LL	b-homins	UNKNOWN	SYBR	None				34.4767	33.4891	0.911812
D6-SIN-LL	b-homins	UNKNOWN	SYBR	None				33.3114	33.4891	0.911812
bh-10*2	bh	UNKNOWN	SYBR	None				22.3548	22.9147	0.513298
bh-10*2	bh	UNKNOWN	SYBR	None				23.3631	22.9147	0.513298
bh-10*2	bh	UNKNOWN	SYBR	None				23.0262	22.9147	0.513298
bh-10*3	bh	UNKNOWN	SYBR	None				25.8585	26.3201	0.507218				Sample Name	CT value	relative units	positive/negative
bh-10*3	bh	UNKNOWN	SYBR	None				26.2386	26.3201	0.507218				D6-COIN-L	34.4131	1.12735	positive
bh-10*3	bh	UNKNOWN	SYBR	None				26.8631	26.3201	0.507218				D6-COIN-R	30.6355	2.05137	positive
bh-10*4	bh	UNKNOWN	SYBR	None				30.6536	24.4262	11.4281				D6-COIN-LR	33.811	1.27462	positive
bh-10*4	bh	UNKNOWN	SYBR	None				31.3879	24.4262	11.4281				D6-COIN-LL	33.344	1.38885	positive
bh-10*4	bh	UNKNOWN	SYBR	None				11.237	24.4262	11.4281				D6-COIN-RR	31.8398	1.75679	positive
bh-10*5	bh	UNKNOWN	SYBR	None				30.9125	31.9698	1.49519				D6-SIN-L	35.6166	0	negative
bh-10*5	bh	UNKNOWN	SYBR	None				Undetermined	31.9698	1.49519				D6-SIN-R	37.794	0	negative
bh-10*5	bh	UNKNOWN	SYBR	None				33.0271	31.9698	1.49519				D6-SIN-LL	33.4891	1.35336	positive

## Sheet: Results
Block Type	96alum
Chemistry	SYBR_GREEN
Experiment File Name	D:\zy\B-homCOCOISINs.eds
Experiment Run End Time	2021-08-13 23:45:21 PM CST
Instrument Type	sds7500
Passive Reference	ROX
Well	Sample Name	Target Name	Task	Reporter	Quencher	RQ	RQ Min	RQ Max	Cт	Cт Mean	Cт SD	ΔCт	ΔCт Mean	ΔCт SE	HK Control ΔCт Mean	HK Control ΔCт SE	ΔΔCт	Automatic Ct Threshold	Ct Threshold	Automatic Baseline	Baseline Start	Baseline End	Efficiency	Comments	HIGHSD
A1	D0-COCOCOIN-L	b-homins	UNKNOWN	SYBR	None				Undetermined	35.7166	1.85574							TRUE	0.00532968	TRUE	3	35	1		N
A2	D0-COCOCOIN-L	b-homins	UNKNOWN	SYBR	None				34.4044	35.7166	1.85574							TRUE	0.00532968	TRUE	3	35	1		Y
A3	D0-COIN-L	b-homins	UNKNOWN	SYBR	None				37.0288	35.7166	1.85574							TRUE	0.00532968	TRUE	3	35	1		Y
A4	D0-COIN-LR	b-homins	UNKNOWN	SYBR	None				36.3217	26.7179	14.8449							TRUE	0.00532968	TRUE	3	32	1		Y
A5	D0-COIN-LR	b-homins	UNKNOWN	SYBR	None				34.2123	26.7179	14.8449							TRUE	0.00532968	TRUE	3	32	1		Y
A6	D0-COIN-LR	b-homins	UNKNOWN	SYBR	None				9.61982	26.7179	14.8449							TRUE	0.00532968	TRUE	3	34	1		Y
A7	D0-SIN-L	b-homins	UNKNOWN	SYBR	None				33.8374	31.4529	2.11001							TRUE	0.00532968	TRUE	3	33	1		Y
A8	D0-SIN-L	b-homins	UNKNOWN	SYBR	None				29.8272	31.4529	2.11001							TRUE	0.00532968	TRUE	3	29	1		Y
A9	D0-SIN-L	b-homins	UNKNOWN	SYBR	None				30.6942	31.4529	2.11001							TRUE	0.00532968	TRUE	3	29	1		Y
A10	D0-SIN-R	b-homins	UNKNOWN	SYBR	None				32.3558	32.2653	0.442042							TRUE	0.00532968	TRUE	3	31	1		N
A11	D0-SIN-R	b-homins	UNKNOWN	SYBR	None				31.785	32.2653	0.442042							TRUE	0.00532968	TRUE	3	31	1		N
A12	D0-SIN-R	b-homins	UNKNOWN	SYBR	None				32.6551	32.2653	0.442042							TRUE	0.00532968	TRUE	3	33	1		N
B1	D0-SIN-LL	b-homins	UNKNOWN	SYBR	None				31.6075	32.1569	0.887575							TRUE	0.00532968	TRUE	3	29	1		Y
B2	D0-SIN-LL	b-homins	UNKNOWN	SYBR	None				31.6823	32.1569	0.887575							TRUE	0.00532968	TRUE	3	30	1		Y
B3	D0-SIN-LL	b-homins	UNKNOWN	SYBR	None				33.1809	32.1569	0.887575							TRUE	0.00532968	TRUE	3	31	1		Y
B4	D2-COIN-L	b-homins	UNKNOWN	SYBR	None				35.1278	35.1889	0.112264							TRUE	0.00532968	TRUE	3	34	1		N
B5	D2-COIN-L	b-homins	UNKNOWN	SYBR	None				35.1203	35.1889	0.112264							TRUE	0.00532968	TRUE	3	33	1		N
B6	D2-COIN-L	b-homins	UNKNOWN	SYBR	None				35.3184	35.1889	0.112264							TRUE	0.00532968	TRUE	3	33	1		N
B7	D2-COIN-R	b-homins	UNKNOWN	SYBR	None				34.2061	33.3142	1.37385							TRUE	0.00532968	TRUE	3	33	1		Y
B8	D2-COIN-R	b-homins	UNKNOWN	SYBR	None				31.7321	33.3142	1.37385							TRUE	0.00532968	TRUE	3	30	1		Y
B9	D2-COIN-R	b-homins	UNKNOWN	SYBR	None				34.0043	33.3142	1.37385							TRUE	0.00532968	TRUE	3	32	1		Y
B10	D2-COIN-LR	b-homins	UNKNOWN	SYBR	None				37.996	36.9545	1.07159							TRUE	0.00532968	TRUE	3	35	1		Y
B11	D2-COIN-LR	b-homins	UNKNOWN	SYBR	None				35.8552	36.9545	1.07159							TRUE	0.00532968	TRUE	3	31	1		Y
B12	D2-COIN-LR	b-homins	UNKNOWN	SYBR	None				37.0122	36.9545	1.07159							TRUE	0.00532968	TRUE	3	33	1		Y
C1	D2-SIN-L	b-homins	UNKNOWN	SYBR	None				34.9378	35.2733	0.291923							TRUE	0.00532968	TRUE	3	33	1		N
C2	D2-SIN-L	b-homins	UNKNOWN	SYBR	None				35.4696	35.2733	0.291923							TRUE	0.00532968	TRUE	3	31	1		N
C3	D2-SIN-L	b-homins	UNKNOWN	SYBR	None				35.4125	35.2733	0.291923							TRUE	0.00532968	TRUE	3	33	1		N
C4	D2-SIN-R	b-homins	UNKNOWN	SYBR	None				36.7731	36.5677	1.31848							TRUE	0.00532968	TRUE	3	34	1		Y
C5	D2-SIN-R	b-homins	UNKNOWN	SYBR	None				35.1587	36.5677	1.31848							TRUE	0.00532968	TRUE	3	32	1		Y
C6	D2-SIN-R	b-homins	UNKNOWN	SYBR	None				37.7715	36.5677	1.31848							TRUE	0.00532968	TRUE	3	34	1		Y
C7	D2-SIN-LL	b-homins	UNKNOWN	SYBR	None				34.5987	34.6754	1.00145							TRUE	0.00532968	TRUE	3	35	1		Y
C8	D2-SIN-LL	b-homins	UNKNOWN	SYBR	None				33.7145	34.6754	1.00145							TRUE	0.00532968	TRUE	3	31	1		Y
C9	D2-SIN-LL	b-homins	UNKNOWN	SYBR	None				35.713	34.6754	1.00145							TRUE	0.00532968	TRUE	3	35	1		Y
C10	D4-COIN-L	b-homins	UNKNOWN	SYBR	None				34.1721	33.7969	0.530562							TRUE	0.00532968	TRUE	3	33	1		Y
C11	D4-COIN-L	b-homins	UNKNOWN	SYBR	None				33.4217	33.7969	0.530562							TRUE	0.00532968	TRUE	3	34	1		Y
C12	D4-COIN-L	b-homins	UNKNOWN	SYBR	None				Undetermined	33.7969	0.530562							TRUE	0.00532968	TRUE	3	36	1		N
D1	D4-COIN-R	b-homins	UNKNOWN	SYBR	None				33.1686	33.4593	0.261126							TRUE	0.00532968	TRUE	3	28	1		N
D2	D4-COIN-R	b-homins	UNKNOWN	SYBR	None				33.5353	33.4593	0.261126							TRUE	0.00532968	TRUE	3	30	1		N
D3	D4-COIN-R	b-homins	UNKNOWN	SYBR	None				33.6739	33.4593	0.261126							TRUE	0.00532968	TRUE	3	30	1		N
D4	D4-COIN-LR	b-homins	UNKNOWN	SYBR	None				Undetermined									TRUE	0.00532968	TRUE	3	33	1		N
D5	D4-COIN-LR	b-homins	UNKNOWN	SYBR	None				Undetermined									TRUE	0.00532968	TRUE	3	36	1		N
D6	D4-COIN-LR	b-homins	UNKNOWN	SYBR	None				Undetermined									TRUE	0.00532968	TRUE	3	35	1		N
D7	D4-COIN-LL	b-homins	UNKNOWN	SYBR	None				28.013	33.0668	4.61079							TRUE	0.00532968	TRUE	3	26	1		Y
D8	D4-COIN-LL	b-homins	UNKNOWN	SYBR	None				37.0441	33.0668	4.61079							TRUE	0.00532968	TRUE	3	33	1		Y
D9	D4-COIN-LL	b-homins	UNKNOWN	SYBR	None				34.1434	33.0668	4.61079							TRUE	0.00532968	TRUE	3	31	1		Y
D10	D4-COIN-RR	b-homins	UNKNOWN	SYBR	None				35.1324	36.0212	1.68726							TRUE	0.00532968	TRUE	3	33	1		Y
D11	D4-COIN-RR	b-homins	UNKNOWN	SYBR	None				34.9642	36.0212	1.68726							TRUE	0.00532968	TRUE	3	32	1		Y
D12	D4-COIN-RR	b-homins	UNKNOWN	SYBR	None				37.9671	36.0212	1.68726							TRUE	0.00532968	TRUE	3	34	1		Y
E1	D4-SIN-L	b-homins	UNKNOWN	SYBR	None				35.8812	22.1443	19.4269							TRUE	0.00532968	TRUE	3	32	1		Y
E2	D4-SIN-L	b-homins	UNKNOWN	SYBR	None				Undetermined	22.1443	19.4269							TRUE	0.00532968	TRUE	3	35	1		N
E3	D4-SIN-L	b-homins	UNKNOWN	SYBR	None				8.40745	22.1443	19.4269							TRUE	0.00532968	TRUE	3	35	1		Y
E4	D4-SIN-R	b-homins	UNKNOWN	SYBR	None				33.8413	33.0056	1.64177							TRUE	0.00532968	TRUE	3	32	1		Y
E5	D4-SIN-R	b-homins	UNKNOWN	SYBR	None				34.0614	33.0056	1.64177							TRUE	0.00532968	TRUE	3	32	1		Y
E6	D4-SIN-R	b-homins	UNKNOWN	SYBR	None				31.1141	33.0056	1.64177							TRUE	0.00532968	TRUE	3	31	1		Y
E7	D4-SIN-LL	b-homins	UNKNOWN	SYBR	None				35.0919	35.0016	0.788365							TRUE	0.00532968	TRUE	3	31	1		Y
E8	D4-SIN-LL	b-homins	UNKNOWN	SYBR	None				34.172	35.0016	0.788365							TRUE	0.00532968	TRUE	3	30	1		Y
E9	D4-SIN-LL	b-homins	UNKNOWN	SYBR	None				35.741	35.0016	0.788365							TRUE	0.00532968	TRUE	3	32	1		Y
E10	D6-COIN-L	b-homins	UNKNOWN	SYBR	None				34.5258	35.0348	1.08266							TRUE	0.222389	TRUE	3	31	1		Y
E11	D6-COIN-L	b-homins	UNKNOWN	SYBR	None				36.2782	35.0348	1.08266							TRUE	0.222389	TRUE	3	34	1		Y
E12	D6-COIN-L	b-homins	UNKNOWN	SYBR	None				34.3005	35.0348	1.08266							TRUE	0.222389	TRUE	3	30	1		Y
F1	D6-COIN-R	b-homins	UNKNOWN	SYBR	None				30.9868	30.6355	0.326162							TRUE	0.222389	TRUE	3	26	1		N
F2	D6-COIN-R	b-homins	UNKNOWN	SYBR	None				30.5772	30.6355	0.326162							TRUE	0.222389	TRUE	3	25	1		N
F3	D6-COIN-R	b-homins	UNKNOWN	SYBR	None				30.3424	30.6355	0.326162							TRUE	0.222389	TRUE	3	25	1		N
F4	D6-COIN-LR	b-homins	UNKNOWN	SYBR	None				34.5633	31.9108	3.37619							TRUE	0.222389	TRUE	3	33	1		Y
F5	D6-COIN-LR	b-homins	UNKNOWN	SYBR	None				33.0588	31.9108	3.37619							TRUE	0.222389	TRUE	3	30	1		Y
F6	D6-COIN-LR	b-homins	UNKNOWN	SYBR	None				28.1103	31.9108	3.37619							TRUE	0.222389	TRUE	3	29	1		Y
F7	D6-COIN-LL	b-homins	UNKNOWN	SYBR	None				33.6214	33.344	0.292888							TRUE	0.222389	TRUE	3	28	1		N
F8	D6-COIN-LL	b-homins	UNKNOWN	SYBR	None				33.3729	33.344	0.292888							TRUE	0.222389	TRUE	3	29	1		N
F9	D6-COIN-LL	b-homins	UNKNOWN	SYBR	None				33.0378	33.344	0.292888							TRUE	0.222389	TRUE	3	28	1		N
F10	D6-COIN-RR	b-homins	UNKNOWN	SYBR	None				32.816	31.8398	0.846662							TRUE	0.222389	TRUE	3	34	1		Y
F11	D6-COIN-RR	b-homins	UNKNOWN	SYBR	None				31.3966	31.8398	0.846662							TRUE	0.222389	TRUE	3	25	1		Y
F12	D6-COIN-RR	b-homins	UNKNOWN	SYBR	None				31.3067	31.8398	0.846662							TRUE	0.222389	TRUE	3	26	1		Y
G1	D6-SIN-L	b-homins	UNKNOWN	SYBR	None				35.9506	35.6166	0.326344							TRUE	0.222389	TRUE	3	10	1		N
G2	D6-SIN-L	b-homins	UNKNOWN	SYBR	None				35.6005	35.6166	0.326344							TRUE	0.222389	TRUE	3	27	1		N
G3	D6-SIN-L	b-homins	UNKNOWN	SYBR	None				35.2985	35.6166	0.326344							TRUE	0.222389	TRUE	3	27	1		N
G4	D6-SIN-R	b-homins	UNKNOWN	SYBR	None				34.6297	36.7392	1.83102							TRUE	0.222389	TRUE	3	32	1		Y
G5	D6-SIN-R	b-homins	UNKNOWN	SYBR	None				37.6718	36.7392	1.83102							TRUE	0.222389	TRUE	3	33	1		Y
G6	D6-SIN-R	b-homins	UNKNOWN	SYBR	None				37.9163	36.7392	1.83102							TRUE	0.222389	TRUE	3	32	1		Y
G7	D6-SIN-LL	b-homins	UNKNOWN	SYBR	None				32.6793	33.4891	0.911812							TRUE	0.222389	TRUE	3	27	1		Y
G8	D6-SIN-LL	b-homins	UNKNOWN	SYBR	None				34.4767	33.4891	0.911812							TRUE	0.222389	TRUE	3	35	1		Y
G9	D6-SIN-LL	b-homins	UNKNOWN	SYBR	None				33.3114	33.4891	0.911812							TRUE	0.222389	TRUE	3	28	1		Y
G10	bh-10*2	bh	UNKNOWN	SYBR	None				22.3548	22.9147	0.513298							TRUE	0.00639302	TRUE	3	23	1		Y
G11	bh-10*2	bh	UNKNOWN	SYBR	None				23.3631	22.9147	0.513298							TRUE	0.00639302	TRUE	3	22	1		Y
G12	bh-10*2	bh	UNKNOWN	SYBR	None				23.0262	22.9147	0.513298							TRUE	0.00639302	TRUE	3	23	1		Y
H1	bh-10*3	bh	UNKNOWN	SYBR	None				25.8585	26.3201	0.507218							TRUE	0.00639302	TRUE	3	25	1		Y
H2	bh-10*3	bh	UNKNOWN	SYBR	None				26.2386	26.3201	0.507218							TRUE	0.00639302	TRUE	3	26	1		Y
H3	bh-10*3	bh	UNKNOWN	SYBR	None				26.8631	26.3201	0.507218							TRUE	0.00639302	TRUE	3	27	1		Y
H4	bh-10*4	bh	UNKNOWN	SYBR	None				30.6536	24.4262	11.4281							TRUE	0.00639302	TRUE	3	30	1		Y
H5	bh-10*4	bh	UNKNOWN	SYBR	None				31.3879	24.4262	11.4281							TRUE	0.00639302	TRUE	3	31	1		Y
H6	bh-10*4	bh	UNKNOWN	SYBR	None				11.237	24.4262	11.4281							TRUE	0.00639302	TRUE	3	36	1		Y
H7	bh-10*5	bh	UNKNOWN	SYBR	None				30.9125	31.9698	1.49519							TRUE	0.00639302	TRUE	3	29	1		Y
H8	bh-10*5	bh	UNKNOWN	SYBR	None				Undetermined	31.9698	1.49519							TRUE	0.00639302	TRUE	3	39	1		N
H9	bh-10*5	bh	UNKNOWN	SYBR	None				33.0271	31.9698	1.49519							TRUE	0.00639302	TRUE	3	32	1		Y
A1	COIN-L-Bh-D10	Bh	UNKNOWN	SYBR	None				36.5836	38.7988	2.18436							TRUE	0.0249983	TRUE	3	33	1		Y
A2	COIN-L-Bh-D10	Bh	UNKNOWN	SYBR	None				40.9509	38.7988	2.18436							TRUE	0.0249983	TRUE	3	37	1		Y
A3	COIN-L-Bh-D10	Bh	UNKNOWN	SYBR	None				38.8619	38.7988	2.18436							TRUE	0.0249983	TRUE	3	36	1		Y
A4	COIN-R-Bh-D10	Bh	UNKNOWN	SYBR	None				35.5273	37.2943	1.95136							TRUE	0.0249983	TRUE	3	34	1		Y
A5	COIN-R-Bh-D10	Bh	UNKNOWN	SYBR	None				36.967	37.2943	1.95136							TRUE	0.0249983	TRUE	3	34	1		Y
A6	COIN-R-Bh-D10	Bh	UNKNOWN	SYBR	None				39.3886	37.2943	1.95136							TRUE	0.0249983	TRUE	3	37	1		Y
B1	COIN-LR-Bh-D10	Bh	UNKNOWN	SYBR	None				36.4038	36.6465	0.566989							TRUE	0.0249983	TRUE	3	32	1		Y
B2	COIN-LR-Bh-D10	Bh	UNKNOWN	SYBR	None				37.2944	36.6465	0.566989							TRUE	0.0249983	TRUE	3	35	1		Y
B3	COIN-LR-Bh-D10	Bh	UNKNOWN	SYBR	None				36.2412	36.6465	0.566989							TRUE	0.0249983	TRUE	3	34	1		Y
B4	SIN-L-Bh-D10	Bh	UNKNOWN	SYBR	None				35.7449	35.4013	0.878342							TRUE	0.0249983	TRUE	3	32	1		Y
B5	SIN-L-Bh-D10	Bh	UNKNOWN	SYBR	None				34.4031	35.4013	0.878342							TRUE	0.0249983	TRUE	3	31	1		Y
B6	SIN-L-Bh-D10	Bh	UNKNOWN	SYBR	None				36.0558	35.4013	0.878342							TRUE	0.0249983	TRUE	3	32	1		Y
C1	SIN-R-Bh-D10	Bh	UNKNOWN	SYBR	None				37.5471	37.1204	0.512581							TRUE	0.0249983	TRUE	3	36	1		Y
C2	SIN-R-Bh-D10	Bh	UNKNOWN	SYBR	None				37.2623	37.1204	0.512581							TRUE	0.0249983	TRUE	3	33	1		Y
C3	SIN-R-Bh-D10	Bh	UNKNOWN	SYBR	None				36.5518	37.1204	0.512581							TRUE	0.0249983	TRUE	3	31	1		Y
C4	SIN-LL-Bh-D10	Bh	UNKNOWN	SYBR	None				34.4313	35.0168	1.09249							TRUE	0.0249983	TRUE	3	31	1		Y
C5	SIN-LL-Bh-D10	Bh	UNKNOWN	SYBR	None				36.2773	35.0168	1.09249							TRUE	0.0249983	TRUE	3	35	1		Y
C6	SIN-LL-Bh-D10	Bh	UNKNOWN	SYBR	None				34.3419	35.0168	1.09249							TRUE	0.0249983	TRUE	3	31	1		Y
D1	COIN-L-Bh-D12	Bh	UNKNOWN	SYBR	None				33.9018	33.2809	0.680031							TRUE	0.0249983	TRUE	3	32	1		Y
D2	COIN-L-Bh-D12	Bh	UNKNOWN	SYBR	None				33.3867	33.2809	0.680031							TRUE	0.0249983	TRUE	3	32	1		Y
D3	COIN-L-Bh-D12	Bh	UNKNOWN	SYBR	None				32.5542	33.2809	0.680031							TRUE	0.0249983	TRUE	3	32	1		Y
D4	COIN-R-Bh-D12	Bh	UNKNOWN	SYBR	None				37.0915	35.8874	1.07911							TRUE	0.0249983	TRUE	3	34	1		Y
D5	COIN-R-Bh-D12	Bh	UNKNOWN	SYBR	None				35.0078	35.8874	1.07911							TRUE	0.0249983	TRUE	3	32	1		Y
D6	COIN-R-Bh-D12	Bh	UNKNOWN	SYBR	None				35.5629	35.8874	1.07911							TRUE	0.0249983	TRUE	3	32	1		Y
E1	COIN-LR-Bh-D12	Bh	UNKNOWN	SYBR	None				40.4892	40.1353	2.17272							TRUE	0.0249983	TRUE	3	36	1		Y
E2	COIN-LR-Bh-D12	Bh	UNKNOWN	SYBR	None				37.8074	40.1353	2.17272							TRUE	0.0249983	TRUE	3	34	1		Y
E3	COIN-LR-Bh-D12	Bh	UNKNOWN	SYBR	None				42.1094	40.1353	2.17272							TRUE	0.0249983	TRUE	3	37	1		Y
E4	SIN-L-Bh-D12	Bh	UNKNOWN	SYBR	None				36.0292	36.0346	0.55856							TRUE	0.0249983	TRUE	3	32	1		Y
E5	SIN-L-Bh-D12	Bh	UNKNOWN	SYBR	None				35.4788	36.0346	0.55856							TRUE	0.0249983	TRUE	3	32	1		Y
E6	SIN-L-Bh-D12	Bh	UNKNOWN	SYBR	None				36.5959	36.0346	0.55856							TRUE	0.0249983	TRUE	3	34	1		Y
F1	SIN-R-Bh-D12	Bh	UNKNOWN	SYBR	None				35.9411	34.8534	1.01453							TRUE	0.0249983	TRUE	3	35	1		Y
F2	SIN-R-Bh-D12	Bh	UNKNOWN	SYBR	None				33.9329	34.8534	1.01453							TRUE	0.0249983	TRUE	3	31	1		Y
F3	SIN-R-Bh-D12	Bh	UNKNOWN	SYBR	None				34.6861	34.8534	1.01453							TRUE	0.0249983	TRUE	3	32	1		Y
F4	SIN-LL-Bh-D12	Bh	UNKNOWN	SYBR	None				34.8094	35.4107	0.535738							TRUE	0.0249983	TRUE	3	32	1		Y
F5	SIN-LL-Bh-D12	Bh	UNKNOWN	SYBR	None				35.5857	35.4107	0.535738							TRUE	0.0249983	TRUE	3	31	1		Y
F6	SIN-LL-Bh-D12	Bh	UNKNOWN	SYBR	None				35.8371	35.4107	0.535738							TRUE	0.0249983	TRUE	3	31	1		Y
Analysis Type	SCOINgleplex
Endogenous Control	b-homCOINs
RQ Min/Max Confidence Level	95.0
Reference Sample	D0-COIN-L
